# Supplementary material for: Antitumor Activity and Mechanism of Action of Hormonotoxin, an LHRH Analog Conjugated to Dermaseptin-B2, a Multifunctional Antimicrobial Peptide
Source: Int J Mol Sci. 2021 Oct 20;22(21):11303. doi: 10.3390/ijms222111303 (PMC8582938; doi:10.3390/ijms222111303)
Supplement: Supplementary file 1 [file ijms-22-11303-s001.zip]

Archive with 1 entries (1 files):
- ijms-1402026-supplementary.pdf
